# Supplementary material for: Screening of Self-Assembling of Collagen IV Fragments into Stable Structures Potentially Useful in Regenerative Medicine
Source: Int J Mol Sci. 2021 Dec 18;22(24):13584. doi: 10.3390/ijms222413584 (PMC8708666; doi:10.3390/ijms222413584)
Supplement: Supplementary file 1 [file ijms-22-13584-s001.zip]

Archive with 1 entries (1 files):
- ijms-1469759-supplementary.pdf
